# Supplementary material for: Induction of Inflammatory Macrophages in the Gut and Extra-Gut Tissues by Colitis-Mediated Escherichia coli
Source: iScience. 2019 Oct 26;21:474–89. doi: 10.1016/j.isci.2019.10.046 (PMC6849333; doi:10.1016/j.isci.2019.10.046)
Supplement: Table S1. Characteristics of Isolated E. coli from Colon Tissues, Related to Figure 1 [file mmc2.xlsx]

## Sheet: Sheet1
	A. Serotyping and Multilocus Sequence Typing (MST) of isolated E. coli from colon tissues.
	NO	Biochemical test1	Virulence genes2	O （PCR typing）	O(Serotyping)	H	ST	adk	fumC	gyrB	icd	mdh	purA	recA
	M1	E. coli	No	O160	O160	H7	ST80	13	24	19	14	23	1	10
	M2	E. coli	No	O160	O160	H7	ST80	13	24	19	14	23	1	10
	M3	E. coli	No	O160	O160	H7	ST80	13	24	19	14	23	1	10
	M4	E. coli	No	O160	O160	H7	ST80	13	24	19	14	23	1	10
	M5	E. coli	No	O160	O160	H7	ST80	13	24	19	14	23	1	10
	M6	E. coli	No	O160	O160	H7	ST80*	13	24	19	14	23	1	10*
	M7	E. coli	No	O160	O160	H7	ST80	13	24	19	14	23	1	10
	M8	E. coli	No	O160	O160	H7	ST80*	13	24	19	14	23	1	10*
	M9	E. coli	No	O160	O160	H7	ST80	13	24	19	14	23	1	10
	M10	E. coli	No	O132	Weak	H49	ST1081	6	4	5	18	11	8	2
	B. Genomic alignments of E. coli O160:H7 (ENK1).
	Referance_Name	Referance	Covered_	Coverage(%)	GC(%)
		size(bp)	length(bp)
	Escherichia.coli.O104.H4.str.2011C.3493	5437407	3516511	64.67	50.65
	Escherichia.coli.O111.H.str.11128	5766081	3369551	58.44	50.44
	Escherichia.coli.O127.H6.str.E2348.69	5069678	4025424	79.4	50.52
	Escherichia.coli.O139.H28.str.E24377A	5249288	3427254	65.29	50.56
	Escherichia.coli.S88	5166121	4306880	83.37	50.65
	Escherichia.coli.SMS35	5215377	3664038	70.25	50.49
	Escherichia.coli.STEC.B2F1	4989407	3483404	69.82	50.85
	Escherichia.coli.UMN026	5358200	3591585	67.03	50.66
	Escherichia.coli.UTI89	5179971	4473365	86.36	50.61
	Escherichia.coli.str.K12.substr.MG1655	4641652	3402610	73.31	50.79
	Escherichia.coli.042	5355323	3560292	66.48	50.54
	Escherichia.coli.53638	5371790	3434501	63.94	50.99
	Escherichia.coli.ABU.83972	5132961	4514171	87.94	50.58
	Escherichia.coli.APEC.O1	5497653	4405974	80.14	50.34
	Escherichia.coli.CFT073	5231428	4548182	86.94	50.48
	Escherichia.coli.HS	4643538	3360665	72.37	50.82
	Escherichia.coli.IAI39	5132068	3720940	72.5	50.63
	Escherichia.coli.IHE3034	5108383	4480783	87.71	50.7
	Escherichia.coli.Nissle.1917	5441200	4773515	87.73	50.58
	Escherichia.coli.O157.H7.str.Sakai	5594605	3423446	61.19	50.48
	C. The common genes and unique genes in T3SS system of E. coli. 0160：H7 compared to E.coli.CFT073, E.coli.str.K12.substr.MG1655 and E.coli.O157.H7.str.Sakai from whole genome sequencing and mapping analysis.
	Common genes	Unique genes
		E.coli O160:H7	E.coli CFT073	E.coli str.K12.substr.MG1655	E.coli O157.H7.str.Sakai
	flgG	hxlB	coxT	ybiA	Hcp-like protein
	nuoCD	irp1, HMWP1	hlyA	yccE	Ogr family transcription activator
	fixX	pqqL	replication protein for prophage	abgT	head size determination protein
	ydaM	hokA		paaX	transcriptional regulator
	PK, pyk	fhaB	capsid portal protein	yddK	excisionase
	OGDH, sucA		capsid completion protein	ydeT	protein TerZ
	accD	fdoG, fdfH	Phage baseplate assembly protein	yneK	protein TerA
	DNMT1, dcm	ttuB	major tail sheath protein	ydfV	protein TerF
	mtfA	bax	regulator of late gene expression	flxA	integrase
	hflK		peptide/polyketide synthetase protein	fliC
	araE	PTS-Dga-EIID, dgaD	insertion element IS1 1/2/3/5/6 protein insA	yfbO	prohead protease
	xanP	glmS, GFPT	insertion element IS1 1/2/3/5/6 protein insA	yfjH	antirepressor protein
	yidH	ABC-2.CPSE.A	transposase insF	casC	DNA-binding protein
	tqsA		chormophorylate of CpcA	cas3	EspF-like protein
	nudB, ntpA		transcriptional regulator	yjhU	glycosyl transferase family protein
	katE		phage shock protein G	sgcR	isomerase
	ACO, acnA		transmembrane transport protein	sgcX	gentisate 1,2-dioxygenase
	bssS			yjiT	EprJ
	edd			yjbS	EivJ
	modC			ymcF	virulence-related membrane protein
	pps, ppsA			ynfQ	enterotoxin
	phnJ			ybgU	UDP-D-galactose:(glucosyl)lipopolysaccharide- alpha-1,3-D-galactosyltransferase
	ACSS, acs			ymjE
	flgM			ynaL
	D. E. coli O160:H7 encodes additional factors.
	T4SS （Merge_Results）	Virulence Factors of Pathogenic Bacteria
	acs	Adhesion	fimA
	allR		fimC
	arcC		fimD
	atpG		fimF
	bax		fimG
	caiC		fimH
	cysS		pilD
	cbl		pilT
	clsA		papC
	cstA		papD
	dam	Internalization	csgC
	dapA		csgA
	flgB		csgB
	fucR		csgD
	garD		csgE
	gsk		csgF
	gspJ		csgG
	gspL	SAT toxin	staB
	hisB		staC
	int		staD
	…et al. to 56		staE
	E. Serotyping and Multilocus Sequence Typing (MST) of isolated E. coli from colon tissues. O and H serotypes were demonstrated by Chinese Center for Disease Control and Prevention.
	NO.	Biochemical	Virulence genes	O (PCR typing)	O(Serotyping)	H	ST	adk	fumC	gyrB	icd	mdh	purA	recA
		Text
	H1	E.coli	aggR （EAEC）	O55	-	HNT	ST4213	6	95	15	157	9	8	14
	H2	E.coli	aggR （EAEC）	O55	-	HNT	ST4213	6	95	15	157	9	8	14
	H3	E.coli	aggR （EAEC）	O55	-	HNT	X	10	11	4	157	8	8	X
	H4	E.coli	aggR （EAEC）	O55	-	HNT	ST4213	6	95	15	157	9	8	14
	H5	E.coli	Undetected	-	O115	HNT	X	10	X	4	8	8	8	2
	H6	Contaminated	/	/	/	/	/	/	/	/	/	/	/	/
	H7	E.coli	aggR （EAEC）	O55	-	HNT	ST4213	6	95	15	157	9	8	14
	H8	O’wen	/	/	/	/	/	/	/	/	/	/	/	/
	H9	E. coli	Undetected	-	O115	HNT	ST167	10	11	4	8	8	13	2
	H10	E.coli	Undetected	-	O115	H9	ST167	10	11	4	8	8	13	2
